# Supplementary material for: Label-free microscopy enables high-throughput identification of genes controlling biofilm development
Source: mBio. 2026 May 13;17(6):e00448-26. doi: 10.1128/mbio.00448-26 (PMC13251385; doi:10.1128/mbio.00448-26)
Supplement: Table S1 — Descriptions of hits from transposon mutant screen. [file mbio.00448-26-s0002.xlsx]

## Sheet: Sheet1
S. No.	Location in Figs. 4C and S7 grid	Location in indexed library		BF-biofilm biomass (a.u.) at 24 h from endpoint imaging	Biomass higher or lower than parental	Location of transposon (Tn) insertion (refer D39 genome GCF_000014365.2)			Information of nearest gene to transposon (Tn) insertion (refer D39 genome GCF_000014365.2)
		Library plate	Library well			Genome coordinate	Strand	Inside gene / intergenic	Gene ID	Old gene ID	Gene ID of R6 homolog (from PneumoBrowse2)	Gene ID of TIGR4 homolog (from PneumoBrowse2)	Strand	Gene name	Annotation
1	a1	23	A1	0.353791	Higher	25615	+	Inside	SPD_RS00135	SPD_0028	spr0024	SP_0022	+	-	histidine phosphatase family protein
2	a2	4	G7	0.0826117	Lower	26566	-	Inside	SPD_RS00140	SPD_0029	spr0025	SP_0023	+	radA	DNA repair protein RadA
3	a3	6	G8	0.0953977	Lower	30357	-	Intergenic	SPD_RS00155	SPD_0033	spr0028	SP_0027	+	-	ribose-phosphate diphosphokinase
4	a4	12	C6	0.369805	Higher	39799	+	Inside	SPD_RS11825	SPD_0047	-	-	+	-	PncF family bacteriocin immunity protein
5	a5	16	H8	0.112657	Lower	43605	+	Inside	SPD_RS00235	SPD_0049	spr0043	SP_0042	+	comA	peptide cleavage/export ABC transporter ComA
6	a6	2	A5	0.368649	Higher	57064	+	Intergenic	SPD_RS11425	-	-	-	+	-	hypothetical protein
7	a7	21	D3	0.0367187	Lower	59031	-	Inside	SPD_RS00310	SPD_0061	spr0055	SP_0055	+	-	hypothetical protein
8	a8	19	A1	0.096473	Lower	66554	+	Inside	SPD_RS00330	SPD_0065	spr0059	SP_0060	+	-	beta-galactosidase
9	a9	10	B1	0.0920811	Lower	110272	-	Inside	SPD_RS00585	SPD_0110	spr0102	SP_0113	+	-	argininosuccinate synthase
10	a10	16	C5	0.387093	Higher	118500	+	Intergenic	SPD_RS11450	-	-	-	+	-	hypothetical protein
11	b1	25	C1	0.371881	Higher	118669	+	Intergenic	SPD_RS11450	-	-	-	+	-	hypothetical protein
12	b2	16	E1	0.119975	Lower	121331	+	Inside	SPD_RS00645	SPD_0119	spr0113	-	+	-	hypothetical protein
13	b3	12	E10	0.38354	Higher	122281	+	Intergenic	SPD_RS00645	SPD_0119	spr0113	-	+	-	hypothetical protein
14	b4	12	A2	0.366978	Higher	126742	+	Intergenic	SPD_RS11460	-	-	-	+	-	hypothetical protein
15	b5	22	E8	0.36643	Higher	127490	-	Intergenic	SPD_RS00685	SPD_0125	-	SP_0116	+	-	hypothetical protein
16	b6	23	D8	0.356002	Higher	168759	+	Inside	SPD_RS00920	SPD_0165	spr0160	SP_0173	+	mutL	DNA mismatch repair endonuclease MutL
17	b7	11	C9	0.375004	Higher	187793	+	Inside	SPD_RS01025	SPD_0185	spr0180	SP_0199	+	cls	cardiolipin synthase
18	b8	22	A12	0.422945	Higher	195290	-	Intergenic	SPD_RS01060	SPD_0191	spr0186	SP_0207	+	-	phosphoribulokinase
19	b9	22	F8	0.456162	Higher	217552	-	Intergenic	SPD_RS01250	SPD_0229	spr0226	SP_0245	-	-	glycyl-radical enzyme activating protein
20	b10	10	E1	0.0666152	Lower	226421	+	Inside	SPD_RS01290	SPD_0237	spr0234	SP_0253	+	-	glycerol dehydrogenase
21	c1	8	E3	0.466239	Higher	235834	+	Inside	SPD_RS01335	SPD_0245	spr0242	SP_0263	+	rseP	RIP metalloprotease RseP
22	c2	17	C11	0.364495	Higher	235971	+	Inside	SPD_RS01335	SPD_0245	spr0242	SP_0263	+	rseP	RIP metalloprotease RseP
23	c3	25	D10	0.411205	Higher	294479	+	Inside	SPD_RS01615	SPD_0294	spr0292	SP_0322	+	-	glycoside hydrolase family 88 protein
24	c4	25	G3	0.386951	Higher	336712	+	Inside	SPD_RS01825	SPD_0335	spr0328	SP_0368	+	-	SpGH101 family endo-alpha-N-acetylgalactosaminidase
25	c5	3	C6	0.425232	Higher	344597	-	Intergenic	SPD_RS01855	SPD_0341	spr0333	SP_0373	+	-	class I SAM-dependent RNA methyltransferase
26	c6	6	C8	0.00798031	Lower	360028	+	Intergenic	SPD_RS01940	SPD_0357	spr0351	SP_0391	+	-	choline-binding protein CbpF
27	c7	3	D8	0.00495638	Lower	361687	+	Inside	SPD_RS01950	SPD_0360	spr0356	SP_0394	+	-	PTS mannitol-specific transporter subunit IIBC
28	c8	13	C8	0.00939877	Lower	362387	+	Inside	SPD_RS01950	SPD_0360	spr0356	SP_0394	+	-	PTS mannitol-specific transporter subunit IIBC
29	c9	14	F2	0.00725751	Lower	362773	+	Inside	SPD_RS01950	SPD_0360	spr0356	SP_0394	+	-	PTS mannitol-specific transporter subunit IIBC
30	c10	10	F5	0.000325208	Lower	364765	+	Inside	SPD_RS01955	SPD_0361	spr0357	SP_0395	+	-	transcription antiterminator
31	d1	17	G1	0.087347	Lower	365008	+	Inside	SPD_RS01955	SPD_0361	spr0357	SP_0395	+	-	transcription antiterminator
32	d2	7	C7	0.0137022	Lower	365311	+	Inside	SPD_RS01960	SPD_0362	spr0358	SP_0396	+	-	PTS sugar transporter subunit IIA
33	d3	15	D12	0.0572629	Lower	365509	+	Intergenic	SPD_RS01965	SPD_0363	spr0359	SP_0397	+	-	mannitol-1-phosphate 5-dehydrogenase
34	d4	9	B12	0.362577	Higher	402279	+	Intergenic	SPD_RS02170	SPD_0401	spr0398	SP_0441	+	rpmB	50S ribosomal protein L28
35	d5	2	D7	0.365044	Higher	414864	-	Inside	SPD_RS02235	SPD_0414	spr0410	SP_0454	+	-	DUF2207 domain-containing protein
36	d6	2	B3	0.354875	Higher	416585	+	Intergenic	SPD_RS02245	SPD_0417	spr0413	SP_0457	+	-	undecaprenyl-diphosphate phosphatase
37	d7	5	F10	0.0943186	Lower	473476	-	Intergenic	SPD_RS02490	SPD_0462	spr0457	SP_0520	-	-	hypothetical protein
38	d8	3	B3	0.353208	Higher	478770	+	Inside	SPD_RS02525	SPD_0469	spr0464	SP_0527	+	-	sensor histidine kinase
39	d9	19	G12	0.020978	Lower	547630	-	Inside	SPD_RS02865	SPD_0534	spr0539	SP_0614	+	-	alpha/beta hydrolase family protein
40	d10	4	A6	0.00251876	Lower	548720	-	Inside	SPD_RS02870	SPD_0535	spr0540	SP_0615	+	murM	peptidoglycan bridge formation alanyltransferase MurM
41	e1	2	F9	0.00575141	Lower	550304	-	Inside	SPD_RS02875	SPD_0536	spr0541	SP_0616	+	murN	peptidoglycan bridge formation alanyltransferase MurN
42	e2	10	E4	0.0746049	Lower	563881	+	Intergenic	SPD_RS02950	SPD_0551	spr0556	SP_0631	+	rplA	50S ribosomal protein L1
43	e3	8	C11	0.390169	Higher	575544	-	Inside	SPD_RS03010	SPD_0558	spr0561	SP_0641	+	-	S8 family serine peptidase
44	e4	19	B1	0.116854	Lower	649195	+	Inside	SPD_RS03385	SPD_0627	spr0633	SP_0721	+	-	energy-coupling factor transporter transmembrane component T
45	e5	18	A12	0.401665	Higher	654996	-	Inside	SPD_RS03425	SPD_0635	spr0641	SP_0729	+	-	heavy metal translocating P-type ATPase
46	e6	16	B2	0.0765135	Lower	656877	-	Intergenic	SPD_RS03430	SPD_0636	spr0642	SP_0730	+	spxB	pyruvate oxidase
47	e7	1	A7	0.379189	Higher	667573	+	Inside	SPD_RS03480	SPD_0647	spr0653	SP_0743	+	-	TetR/AcrR family transcriptional regulator
48	e8	16	D7	0.109974	Lower	675096	-	Intergenic	SPD_RS03535	SPD_0657	spr0664	SP_0754	+	-	CBS domain-containing protein
49	e9	4	C5	0.077588	Lower	682035	-	Intergenic	SPD_RS03565	SPD_0663	spr0670	SP_0761	+	-	DEAD/DEAH box helicase
50	e10	1	G11	0.399555	Higher	684937	-	Intergenic	SPD_RS03570	SPD_0664	spr0671	SP_0762	+	metK	methionine adenosyltransferase
51	f1	25	F4	0.368958	Higher	688333	-	Intergenic	SPD_RS03595	SPD_0668	spr0675	SP_0767	+	-	YutD family protein
52	f2	7	B12	0.373695	Higher	700681	+	Intergenic	SPD_RS03700	SPD_0686	spr0693	SP_0785	+	-	efflux RND transporter periplasmic adaptor subunit
53	f3	20	A12	0.359832	Higher	741653	+	Intergenic	SPD_RS03905	SPD_0726	spr0734	SP_0831	+	-	purine-nucleoside phosphorylase
54	f4	3	B6	0.38397	Higher	762510	+	Inside	SPD_RS04020	SPD_0749	spr0758	SP_0856	+	-	branched-chain amino acid aminotransferase
55	f5	10	A6	0.106686	Lower	789153	+	Inside	SPD_RS04155	SPD_0776	spr0783	SP_0880	+	-	cysteine desulfurase family protein
56	f6	2	A4	0.363489	Higher	820702	-	Inside	SPD_RS04310	-	-	-	-	-	hypothetical protein
57	f7	19	D12	0.446774	Higher	867482	+	Inside	SPD_RS04590	SPD_0853	spr0867	SP_0965	+	lytB	endo-beta-N-acetylglucosaminidase
58	f8	1	E7	0.045613	Lower	923865	+	Inside	SPD_RS04905	SPD_0913	spr0931	SP_1027	+	-	DUF1002 domain-containing protein
59	f9	7	E2	0.110062	Lower	945155	-	Intergenic	SPD_RS11640	SPD_0933	-	SP_1053	+	-	hypothetical protein
60	f10	10	D6	0.110028	Lower	949754	-	Inside	SPD_RS05060	SPD_0940	spr0961	-	+	-	nucleotide sugar dehydrogenase
61	g1	13	B3	0.0840178	Lower	958400	-	Inside	SPD_RS05095	SPD_0947	spr0968	-	+	-	hypothetical protein
62	g2	10	B6	0.0828699	Lower	1023033	-	Inside	SPD_RS05405	SPD_1008	spr1032	SP_1124	+	glgA	glycogen synthase GlgA
63	g3	18	B2	0.0362094	Lower	1069412	+	Intergenic	SPD_RS05590	SPD_1041	spr1064	SP_1178	+	nrdH	glutaredoxin-like protein NrdH
64	g4	14	D11	0.378355	Higher	1078211	+	Intergenic	SPD_RS05630	SPD_1049	spr1072	SP_1187	-	-	transcription antiterminator
65	g5	9	B5	0.363619	Higher	1099405	+	Inside	SPD_RS05745	SPD_1072	spr1094	SP_1213	-	-	DUF2130 domain-containing protein
66	g6	6	G9	0.0994456	Lower	1101033	-	Intergenic	SPD_RS05755	SPD_1075	spr1097	SP_1215	-	-	formate/nitrite transporter family protein
67	g7	15	G1	0.362006	Higher	1120551	+	Inside	SPD_RS05835	SPD_1090	spr1112	SP_1232	+	-	ECF transporter S component
68	g8	13	B10	0.0718047	Lower	1141882	-	Inside	SPD_RS05930	SPD_1109	spr1130	SP_1251	-	-	McrB family protein
69	g9	15	D10	0.371037	Higher	1198179	-	Inside	SPD_RS06240	SPD_1169	spr1193	-	-	-	ABC transporter permease
70	g10	15	C7	0.395799	Higher	1203553	+	Inside	SPD_RS06280	-	-	-	-	-	hypothetical protein
71	h1	10	H6	0.11133	Lower	1207514	-	Inside	SPD_RS06295	SPD_1177	spr1203	SP_1342	-	-	ABC transporter ATP-binding protein
72	h2	10	F2	0.0323279	Lower	1212823	-	Inside	SPD_RS06315	SPD_1180	spr1206	SP_1346	-	-	type II CAAX endopeptidase family protein
73	h3	24	E7	0.0833626	Lower	1216122	+	Intergenic	SPD_RS06360	SPD_1190	spr1214	SP_1356	-	-	TRZ/ATZ family protein
74	h4	15	B9	0.0517654	Lower	1255179	+	Intergenic	SPD_RS06540	SPD_1223	spr1248	SP_1391	-	-	YhfC family glutamic-type intramembrane protease
75	h5	17	D8	0.377594	Higher	1267545	+	Intergenic	SPD_RS06610	SPD_1237	spr1263	SP_1406	-	-	TIGR01906 family membrane protein
76	h6	3	F11	0.101674	Lower	1276249	+	Intergenic	SPD_RS11920	SPD_1248	-	SP_1417	-	-	N-acetylmuramoyl-L-alanine amidase family protein
77	h7	13	G2	0.0665675	Lower	1289460	+	Intergenic	SPD_RS06740	SPD_1260	spr1287	SP_1431	+	-	site-specific DNA-methyltransferase
78	h8	15	G11	0.391046	Higher	1299121	+	Inside	SPD_RS06795	SPD_1271	-	-	-	-	hypothetical protein
79	h9	24	B2	0.103516	Lower	1316717	+	Inside	SPD_RS06925	SPD_1297	spr1322	SP_1468	-	pdxS	pyridoxal 5'-phosphate synthase lyase subunit PdxS
80	h10	3	G3	0.391426	Higher	1318510	+	Intergenic	SPD_RS06935	SPD_1300	spr1324	SP_1470	+	-	FAD:protein FMN transferase
81	i1	14	E2	0.117102	Lower	1328962	+	Intergenic	SPD_RS06975	SPD_1309	spr1333	SP_1479	-	-	polysaccharide deacetylase family protein
82	i2	7	F7	0.0897698	Lower	1422103	-	Inside	SPD_RS07460	SPD_1403	spr1431	SP_1573	-	lytC	choline binding-anchored murein hydrolase LytC
83	i3	17	E10	0.365225	Higher	1422234	-	Inside	SPD_RS07460	SPD_1403	spr1431	SP_1573	-	lytC	choline binding-anchored murein hydrolase LytC
84	i4	22	A11	0.352585	Higher	1456401	-	Intergenic	SPD_RS07640	SPD_1438	spr1466	SP_1625	-	-	CadD family cadmium resistance transporter
85	i5	8	A7	0.379544	Higher	1480213	-	Inside	SPD_RS07790	SPD_1465	spr1496	SP_1652	-	-	FtsX-like permease family protein
86	i6	8	C7	0.379797	Higher	1482214	-	Inside	SPD_RS07790	SPD_1465	spr1496	SP_1652	-	-	FtsX-like permease family protein
87	i7	3	C1	0.0990927	Lower	1506338	-	Intergenic	SPD_RS07905	SPD_1488	spr1519	SP_1675	-	-	ROK family protein
88	i8	5	E8	0.116121	Lower	1513615	+	Inside	SPD_RS07950	SPD_1496	spr1528	SP_1684	-	-	PTS transporter subunit EIIC
89	i9	8	B7	0.406107	Higher	1521563	-	Intergenic	SPD_RS07985	SPD_1503	spr1535	SP_1691	-	-	YhcH/YjgK/YiaL family protein
90	i10	16	B11	0.0940365	Lower	1524059	-	Inside	SPD_RS07990	SPD_1504	spr1536	SP_1693	-	nanA	LPXTG-anchored neuraminidase NanA
91	j1	20	C11	0.384718	Higher	1540261	-	Inside	SPD_RS08065	SPD_1518	spr1550	-	+	rgg1518	Rgg/GadR/MutR family transcriptional regulator Rgg1518
92	j2	24	D11	0.0648949	Lower	1572437	-	Inside	SPD_RS08240	SPD_1549	spr1584	SP_1739	-	-	ribonuclease Y
93	j3	22	D10	0.436035	Higher	1573806	-	Intergenic	SPD_RS08240	SPD_1549	spr1584	SP_1739	-	-	ribonuclease Y
94	j4	25	H7	0.361593	Higher	1602016	+	Inside	SPD_RS08450	SPD_1585	spr1620	SP_1798	-	-	sugar ABC transporter substrate-binding protein
95	j5	3	C2	0.35053	Higher	1607670	-	Inside	SPD_RS08480	SPD_1590	spr1625	SP_1804	+	-	Asp23/Gls24 family envelope stress response protein
96	j6	11	E11	0.385637	Higher	1611038	-	Intergenic	SPD_RS08505	SPD_1594	spr1629	SP_1809	-	-	XRE family transcriptional regulator
97	j7	15	D9	0.427887	Higher	1627185	+	Inside	SPD_RS08595	SPD_1612	spr1647	SP_1828	-	galE	UDP-glucose 4-epimerase GalE
98	j8	14	A2	0.477275	Higher	1628537	+	Inside	SPD_RS08600	SPD_1613	spr1648	SP_1829	-	galT	UDP-glucose--hexose-1-phosphate uridylyltransferase
99	j9	25	A7	0.354843	Higher	1631046	+	Inside	SPD_RS08620	SPD_1617	spr1652	SP_1833	-	pfbA	multi-ligand-binding adhesin PfbA
100	j10	8	C5	0.352427	Higher	1647588	-	Inside	SPD_RS08710	SPD_1633	spr1667	SP_1852	-	-	UDP-glucose--hexose-1-phosphate uridylyltransferase
101	k1	8	D7	0.105669	Lower	1653828	-	Intergenic	SPD_RS08745	SPD_1640	spr1674	SP_1859	-	pnuC	nicotinamide riboside transporter PnuC
102	k2	24	E11	0.378872	Higher	1659538	-	Inside	SPD_RS08770	SPD_1645	spr1680	SP_1863	-	-	MarR family transcriptional regulator
103	k3	7	D1	0.101484	Lower	1684440	-	Inside	SPD_RS08905	SPD_1670	spr1706	SP_1890	-	-	ABC transporter permease
104	k4	8	A2	0.0975528	Lower	1695798	-	Inside	SPD_RS08950	SPD_1679	spr1714	SP_1899	+	-	AraC family ligand binding domain-containing protein
105	k5	24	F6	0.092939	Lower	1708044	-	Intergenic	SPD_RS09085	SPD_1706	spr1719	SP_1903	+	-	DUF402 domain-containing protein
106	k6	24	H12	0.358929	Higher	1745658	+	Inside	SPD_RS09335	SPD_1752	spr1770	SP_1953	+	-	peptidase domain-containing ABC transporter
107	k7	10	H12	0.113381	Lower	1760107	+	Inside	SPD_RS09375	SPD_1761	spr1778	SP_1963	-	-	hemolysin family protein
108	k8	16	C1	0.400464	Higher	1761559	+	Inside	SPD_RS09380	SPD_1762	spr1779	SP_1964	-	endA	DNA-entry nuclease EndA
109	k9	25	C6	0.379744	Higher	1806119	-	Inside	SPD_RS09695	SPD_1821	spr1823	SP_2010	-	pbp2a	penicillin-binding protein PBP2A
110	k10	25	H3	0.37924	Higher	1817731	-	Inside	SPD_RS09755	SPD_1837	spr1839	SP_2028	+	-	PTS sugar transporter subunit IIB
111	l1	17	A2	0.109938	Lower	1835156	-	Inside	SPD_RS09840	SPD_1850	spr1852	SP_2041
112	l2	16	C8	0.351525	Higher	1868385	+	Inside	SPD_RS10070	SPD_1899	spr1884	SP_2072	-	-	gamma-glutamyl-gamma-aminobutyrate hydrolase family protein
113	l3	10	A7	0.113217	Lower	1886716	-	Inside	SPD_RS10155	SPD_1916	spr1901	SP_2090	-	-	helix-turn-helix transcriptional regulator
114	l4	25	D1	0.411054	Higher	1920808	-	Inside	SPD_RS10335	SPD_1951	spr1932	SP_2122	-	-	transporter
115	l5	8	D11	0.411429	Higher	1938404	+	Inside	SPD_RS10420	SPD_1969	spr1949	SP_2141	-	-	beta-N-acetylhexosaminidase
116	l6	11	G12	0.379516	Higher	1941812	-	Inside	SPD_RS10430	SPD_1971	spr1951	SP_2143	-	-	alpha-mannosidase
117	l7	21	D6	0.363663	Higher	1942857	-	Inside	SPD_RS10430	SPD_1971	spr1951	SP_2143	-	-	alpha-mannosidase
118	l8	8	H3	0.356213	Higher	1948809	+	Inside	SPD_RS10445	SPD_1974	spr1954	SP_2146	-	-	alpha-L-fucosidase
119	l9	19	G2	0.0919065	Lower	1959887	+	Inside	SPD_RS10510	SPD_1986	spr1964	SP_2158	-	-	L-fucose isomerase
120	l10	14	F3	0.364854	Higher	1966296	+	Inside	SPD_RS10520	SPD_1988	spr1966	SP_2160	-	-	glycoside hydrolase family 95 protein
121	m1	25	C2	0.407659	Higher	1966478	-	Inside	SPD_RS10525	SPD_1989	spr1967	SP_2161	-	-	PTS system mannose/fructose/sorbose family transporter subunit IID
122	m2	13	A5	0.118605	Lower	1975897	+	Inside	SPD_RS10570	SPD_1998	spr1976	SP_2170	-	-	metal ABC transporter permease
123	m3	9	C3	0.369079	Higher	1980068	-	Inside	SPD_RS10600	SPD_2005	spr1982	SP_2176	-	dltA	D-alanine--poly(phosphoribitol) ligase subunit DltA
124	m4	25	H8	0.374058	Higher	1985681	+	Inside	SPD_RS12050	-	-	-	-	-	hypothetical protein
125	m5	21	F5	0.00754512	Lower	1995372	-	Inside	SPD_RS10670	SPD_2017	spr1995	SP_2190	-	cbpA	choline-binding protein CbpA
126	m6	19	H6	0.0802745	Lower	1995429	-	Inside	SPD_RS10670	SPD_2017	spr1995	SP_2190	-	cbpA	choline-binding protein CbpA
127	m7	5	G6	0.00687782	Lower	1995669	+	Inside	SPD_RS10670	SPD_2017	spr1995	SP_2190	-	cbpA	choline-binding protein CbpA
128	m8	2	E1	0.0632713	Lower	1996297	+	Inside	SPD_RS10670	SPD_2017	spr1995	SP_2190	-	cbpA	choline-binding protein CbpA
129	m9	16	G2	0.0485327	Lower	1997120	+	Inside	SPD_RS10670	SPD_2017	spr1995	SP_2190	-	cbpA	choline-binding protein CbpA
130	m10	21	G3	0.0543265	Lower	1997163	-	Intergenic	SPD_RS10670	SPD_2017	spr1995	SP_2190	-	cbpA	choline-binding protein CbpA
131	n1	1	D8	0.386739	Higher	1998544	-	Inside	SPD_RS10680	SPD_2019	spr1997	SP_2192	-	hk06	two-component system sensor histidine kinase HK06
132	n2	15	D11	0.0919058	Lower	1999059	+	Inside	SPD_RS10680	SPD_2019	spr1997	SP_2192	-	hk06	two-component system sensor histidine kinase HK06
133	n3	1	B6	0.00303864	Lower	1999993	+	Intergenic	SPD_RS10685	SPD_2020	spr1998	SP_2193	-	rr06	two-component system response regulator RR06
134	n4	20	C6	0.0725178	Lower	2000208	+	Intergenic	SPD_RS10700	SPD_2022	spr1999	SP_2194	-	-	ATP-dependent Clp protease ATP-binding subunit
135	n5	22	D3	0.0401659	Lower	2002588	+	Inside	SPD_RS10700	SPD_2022	spr1999	SP_2194	-	-	ATP-dependent Clp protease ATP-binding subunit
136	n6	25	D6	0.368779	Higher	2015304	+	Inside	SPD_RS10770	SPD_2036	spr2014	SP_2209	+	-	YigZ family protein
137	n7	23	E7	0.440139	Higher	2039880	-	Intergenic	SPD_RS10905	SPD_2060	spr2040	SP_2234	+	-	TetR/AcrR family transcriptional regulator
